# Supplementary material for: Accurate Multiplex qPCR Detection of Epstein–Barr Virus/Cytomegalovirus/BK Virus in Kidney Transplant Patients: Pilot Study
Source: Int J Mol Sci. 2024 Nov 26;25(23):12698. doi: 10.3390/ijms252312698 (PMC11641394; doi:10.3390/ijms252312698)
Supplement: Supplementary file 1 [file ijms-25-12698-s001.zip]

Archive with 1 entries (1 files):
- ijms-3294186-supplementary.pdf
